# Supplementary material for: A Novel Utilization of Water Extract of Suaeda Salsa in the Pd/C Catalyzed Suzuki–Miyaura Coupling Reaction
Source: Molecules. 2022 Oct 6;27(19):6623. doi: 10.3390/molecules27196623 (PMC9573658; doi:10.3390/molecules27196623)
Supplement: Supplementary file 1 [file molecules-27-06623-s001.zip]

Archive with 1 entries (1 files):
- molecules-1942828-supplementary.pdf
